# Supplementary material for: Effect of Cardiovascular Risk Factors on 30-Day All-Cause Mortality in Cardiogenic Shock
Source: J Clin Med. 2023 Jul 24;12(14):4870. doi: 10.3390/jcm12144870 (PMC10381971; doi:10.3390/jcm12144870)
Supplement: Supplementary file 1 [file jcm-12-04870-s001.zip]

Archive with 2 entries (2 files):
- Table S1_supplementary.pdf
- Table S2_supplementary.pdf
